# Supplementary material for: Unravelling the Genetic Architecture of Serum Biochemical Indicators in Sheep
Source: Genes (Basel). 2024 Jul 27;15(8):990. doi: 10.3390/genes15080990 (PMC11353979; doi:10.3390/genes15080990)
Supplement: Supplementary file 1 [file genes-15-00990-s001.zip]

Archive with 1 entries (1 files):
- genes-3090923-Supplementary.pdf
